# Supplementary material for: Therapeutic Potential of Combining IL-6 and TNF Blockade in a Mouse Model of Allergic Asthma
Source: Int J Mol Sci. 2022 Mar 24;23(7):3521. doi: 10.3390/ijms23073521 (PMC8998171; doi:10.3390/ijms23073521)
Supplement: Supplementary file 1 [file ijms-23-03521-s001.zip]

Archive with 1 entries (1 files):
- Supplementary materials _update-1 (1).pdf
